# Supplementary material for: Is heparinized 40% ethanol lock solution efficient for reducing bacterial and fungal biofilms in an in vitro model?
Source: PLoS One. 2019 Jul 8;14(7):e0219098. doi: 10.1371/journal.pone.0219098 (PMC6613681; doi:10.1371/journal.pone.0219098)
Supplement: S1 Text — (SPS) [file pone.0219098.s001.sps]

RECODE Reduccion_CV (MISSING=SYSMIS) (Lowest thru 84.99=0) (85 thru Highest=1) INTO Reducción_CV85.
RECODE REDUCCION_XTT (MISSING=SYSMIS) (Lowest thru 84.99=0) (85 thru Highest=1) INTO REDUCCION_XTT85.
EXECUTE.

FREQUENCIES VARIABLES=Reducción_CV85
  /ORDER=ANALYSIS.


FILTER OFF.
USE ALL.
EXECUTE.

CTABLES
  /VLABELS VARIABLES=Reducción_CV85 Grupo_MO DISPLAY=LABEL
  /TABLE Reducción_CV85+REDUCCION_XTT85  BY Grupo_MO [C][COUNT 'Nº' F40.0, COLPCT.COUNT '%Col.' PCT40.1]
  /CATEGORIES VARIABLES=Reducción_CV85 ORDER=A KEY=VALUE EMPTY=INCLUDE TOTAL=YES POSITION=AFTER
  /CATEGORIES VARIABLES=Grupo_MO REDUCCION_XTT85 ORDER=A KEY=VALUE EMPTY=EXCLUDE TOTAL=YES POSITION=AFTER
  /SIGTEST TYPE=CHISQUARE ALPHA=0.05 INCLUDEMRSETS=YES CATEGORIES=ALLVISIBLE
  /COMPARETEST TYPE=PROP ALPHA=0.05 ADJUST=BONFERRONI ORIGIN=COLUMN INCLUDEMRSETS=YES 
    CATEGORIES=ALLVISIBLE MERGE=NO.


*S. aureus.
USE ALL.
COMPUTE filter_$=(Grupo_MO=1).
FILTER BY filter_$.
EXECUTE.

CTABLES
  /VLABELS VARIABLES=Reducción_CV85 SUBGRUPO_MO REDUCCION_XTT85 DISPLAY=LABEL
  /TABLE Reducción_CV85+REDUCCION_XTT85  BY SUBGRUPO_MO [C][COUNT 'Nº' F40.0, COLPCT.COUNT '%Col.' PCT40.1]
  /CATEGORIES VARIABLES=Reducción_CV85 SUBGRUPO_MO REDUCCION_XTT85 ORDER=A KEY=VALUE EMPTY=EXCLUDE TOTAL=YES 
    POSITION=AFTER
  /SIGTEST TYPE=CHISQUARE ALPHA=0.05 INCLUDEMRSETS=YES CATEGORIES=ALLVISIBLE
  /COMPARETEST TYPE=PROP ALPHA=0.05 ADJUST=BONFERRONI ORIGIN=COLUMN INCLUDEMRSETS=YES 
    CATEGORIES=ALLVISIBLE MERGE=NO.

*SCN.
USE ALL.
COMPUTE filter_$=(Grupo_MO=2).
FILTER BY filter_$.
EXECUTE.

CTABLES
  /VLABELS VARIABLES=Reducción_CV85 SUBGRUPO_MO REDUCCION_XTT85 DISPLAY=LABEL
  /TABLE Reducción_CV85+REDUCCION_XTT85  BY SUBGRUPO_MO [C][COUNT 'Nº' F40.0, COLPCT.COUNT '%Col.' PCT40.1]
  /CATEGORIES VARIABLES=Reducción_CV85 SUBGRUPO_MO REDUCCION_XTT85 ORDER=A KEY=VALUE EMPTY=EXCLUDE TOTAL=YES 
    POSITION=AFTER
  /SIGTEST TYPE=CHISQUARE ALPHA=0.05 INCLUDEMRSETS=YES CATEGORIES=ALLVISIBLE
  /COMPARETEST TYPE=PROP ALPHA=0.05 ADJUST=BONFERRONI ORIGIN=COLUMN INCLUDEMRSETS=YES 
    CATEGORIES=ALLVISIBLE MERGE=NO.

*Enterococci sp.
USE ALL.
COMPUTE filter_$=(Grupo_MO=5).
FILTER BY filter_$.
EXECUTE.

CTABLES
  /VLABELS VARIABLES=Reducción_CV85 SUBGRUPO_MO REDUCCION_XTT85 DISPLAY=LABEL
  /TABLE Reducción_CV85+REDUCCION_XTT85  BY SUBGRUPO_MO [C][COUNT 'Nº' F40.0, COLPCT.COUNT '%Col.' PCT40.1]
  /CATEGORIES VARIABLES=Reducción_CV85 SUBGRUPO_MO REDUCCION_XTT85 ORDER=A KEY=VALUE EMPTY=EXCLUDE TOTAL=YES 
    POSITION=AFTER
  /SIGTEST TYPE=CHISQUARE ALPHA=0.05 INCLUDEMRSETS=YES CATEGORIES=ALLVISIBLE
  /COMPARETEST TYPE=PROP ALPHA=0.05 ADJUST=BONFERRONI ORIGIN=COLUMN INCLUDEMRSETS=YES 
    CATEGORIES=ALLVISIBLE MERGE=NO.

FILTER OFF.
USE ALL.
EXECUTE.

ONEWAY Reduccion_CV REDUCCION_XTT BY Grupo_MO
  /STATISTICS DESCRIPTIVES HOMOGENEITY   /MISSING ANALYSIS
  /POSTHOC=GH ALPHA(.05).
ONEWAY Reduccion_CV REDUCCION_XTT BY SUBGRUPO_MO
  /STATISTICS DESCRIPTIVES HOMOGENEITY   /MISSING ANALYSIS
  /POSTHOC=GH ALPHA(.05).


NPTESTS 
  /INDEPENDENT TEST (Reduccion_CV REDUCCION_XTT) GROUP (Grupo_MO) KRUSKAL_WALLIS(COMPARE=PAIRWISE) 
  /MISSING SCOPE=ANALYSIS USERMISSING=EXCLUDE
  /CRITERIA ALPHA=0.05  CILEVEL=95.
NPTESTS 
  /INDEPENDENT TEST (Reduccion_CV REDUCCION_XTT) GROUP (SUBGRUPO_MO) KRUSKAL_WALLIS(COMPARE=PAIRWISE) 
  /MISSING SCOPE=ANALYSIS USERMISSING=EXCLUDE
  /CRITERIA ALPHA=0.05  CILEVEL=95.


*S. aureus.
USE ALL.
COMPUTE filter_$=(Grupo_MO=1).
FILTER BY filter_$.
EXECUTE.
T-TEST GROUPS=SUBGRUPO_MO(1 2)
  /MISSING=ANALYSIS
  /VARIABLES=Reduccion_CV REDUCCION_XTT
  /CRITERIA=CI(.95).
NPAR TESTS  /M-W= Reduccion_CV REDUCCION_XTT BY SUBGRUPO_MO(1 2)  /MISSING ANALYSIS.


*SCN.
USE ALL.
COMPUTE filter_$=(Grupo_MO=2).
FILTER BY filter_$.
EXECUTE.
T-TEST GROUPS=SUBGRUPO_MO(3 4)
  /MISSING=ANALYSIS
  /VARIABLES=Reduccion_CV REDUCCION_XTT
  /CRITERIA=CI(.95).
NPAR TESTS  /M-W= Reduccion_CV REDUCCION_XTT BY SUBGRUPO_MO(3 4)  /MISSING ANALYSIS.

*Enterococci sp.
USE ALL.
COMPUTE filter_$=(Grupo_MO=5).
FILTER BY filter_$.
EXECUTE.
T-TEST GROUPS=SUBGRUPO_MO(7 8)
  /MISSING=ANALYSIS
  /VARIABLES=Reduccion_CV REDUCCION_XTT
  /CRITERIA=CI(.95).
NPAR TESTS  /M-W= Reduccion_CV REDUCCION_XTT BY SUBGRUPO_MO(7 8)  /MISSING ANALYSIS.
EXAMINE VARIABLES=Reduccion_CV BY SUBGRUPO_MO
  /PLOT=BOXPLOT
  /STATISTICS=NONE
  /NOTOTAL.
EXAMINE VARIABLES=Reduccion_CV BY SUBGRUPO_MO
  /PLOT NONE
  /PERCENTILES(5,10,25,50,75,90,95) HAVERAGE
  /STATISTICS DESCRIPTIVES
  /CINTERVAL 95
  /MISSING LISTWISE
  /NOTOTAL.

FILTER OFF.
USE ALL.
EXECUTE.
