# Supplementary material for: Is heparinized 40% ethanol lock solution efficient for reducing bacterial and fungal biofilms in an in vitro model?
Source: PLoS One. 2019 Jul 8;14(7):e0219098. doi: 10.1371/journal.pone.0219098 (PMC6613681; doi:10.1371/journal.pone.0219098)
Supplement: S1 Table — (XLSX) [file pone.0219098.s002.xlsx]

## Sheet: Hoja1
Nº archivo	Campo82	SARM:
	Acinetobacter lwoffi
	Acinetobacter sp.
	Al. xylosoxidans
	Bacillus cereus
	Bacillus cereus
	Bacillus cereus
	Bacillus cereus
	Bacillus sp.
	Bacteroides fragilis
	Candida albicans
	Candida albicans
	Candida albicans
	Candida albicans
	Candida albicans
	Candida albicans
	Candida albicans
	Candida albicans
	Candida albicans
	Candida albicans
	Candida albicans
	Candida albicans
	Candida albicans
	Candida glabrata
	Candida glabrata
	Candida glabrata
	Candida glabrata
	Candida glabrata
	Candida glabrata
	Candida guilliermondii
	Candida guilliermondii
	Candida lusitaniae
	Candida parapsilosis
	Candida parapsilosis
	Candida parapsilosis
	Candida parapsilosis
	Candida parapsilosis
	Candida parapsilosis
	Candida parapsilosis
	Candida parapsilosis
	Candida parapsilosis
	Candida parapsilosis
	Candida parapsilosis
	Candida parapsilosis
	Candida parapsilosis
	Candida parapsilosis
	Candida parapsilosis
	Candida parapsilosis
	Candida parapsilosis
	Candida parapsilosis
	Candida parapsilosis
	Candida parapsilosis
	Candida tropicalis
	Candida tropicalis
	Candida tropicalis
	Chriseobacterium indologenes
	Corynebacterium jeikeium
	Corynebacterium sp.
	Corynebacterium sp.
	Corynebacterium sp.
	Corynebacterium sp.
	Corynebacterium striatum
	Enterobacter agglomerans
	Enterobacter agglomerans
	Enterobacter agglomerans
	Enterobacter cloacae
	Enterobacter cloacae
	Enterobacter cloacae
	Enterobacter cloacae
	Enterobacter cloacae
	Enterobacter cloacae
	Enterobacter cloacae
	Enterobacter cloacae
	Enterobacter cloacae
	Enterobacter cloacae
	Enterobacter cloacae
	Enterobacter cloacae
	Enterobacter cloacae
	Enterobacter cloacae
ET21	Staphylococcus coag.(-)
ET22	Staphylococcus epidermidis
ET23	Staphylococcus epidermidis
ET24	Staphylococcus coag.(-)
ET25	Staphylococcus coag.(-)
ET26	Staphylococcus coag.(-)
ET27	Staphylococcus coag.(-)
ET28	Staphylococcus coag.(-)
ET29	Staphylococcus coag.(-)
ET30	Staphylococcus coag.(-)
ET31	Staphylococcus coag.(-)
ET32	Staphylococcus epidermidis
ET33	Staphylococcus epidermidis
ET34	Staphylococcus epidermidis
ET35	Staphylococcus epidermidis
ET36	Staphylococcus epidermidis
ET37	Staphylococcus epidermidis
ET38	Staphylococcus epidermidis
ET39	Staphylococcus epidermidis
ET40	Staphylococcus coag.(-)
	Enterococcus raffinosus
	Klebsiella pneumoniae
ET1	Staphylococcus aureus	R
ET10	Staphylococcus aureus	S
ET11	Staphylococcus aureus	S
ET12	Staphylococcus aureus	S
ET13	Staphylococcus aureus	S
ET14	Staphylococcus aureus	R
ET15	Staphylococcus aureus	R
ET16	Staphylococcus aureus	R
ET2	Staphylococcus aureus	S
ET3	Staphylococcus aureus	R
	Klebsiella pneumoniae
	Klebsiella pneumoniae
	Klebsiella pneumoniae
ET4	Staphylococcus aureus	S
ET5	Staphylococcus aureus	S
ET6	Staphylococcus aureus	R
ET7	Staphylococcus aureus	S
ET8	Staphylococcus aureus	S
ET9	Staphylococcus aureus	R
ET17	Staphylococcus aureus	S
	Klebsiella pneumoniae
ET18	Staphylococcus aureus	R
ET19	Staphylococcus aureus	R
ET20	Staphylococcus aureus	R
	Klebsiella pneumoniae
	Klebsiella pneumoniae
	Klebsiella pneumoniae
	Klebsiella pneumoniae
	Klebsiella oxytoca
	Klebsiella oxytoca
	Klebsiella oxytoca
	Klebsiella oxytoca
	Klebsiella oxytoca
	Klebsiella pneumoniae
	Klebsiella pneumoniae
	Klebsiella pneumoniae
	Klebsiella pneumoniae
	Klebsiella pneumoniae
	Klebsiella pneumoniae
	Klebsiella pneumoniae
	Klebsiella sp.
	Listeria monocytogenes
	Morganella morganii
	O. anthropi
	O. anthropi
	Proteus mirabilis
	Proteus mirabilis
	Proteus mirabilis
	Proteus vulgaris
	Pseudomonas aeruginosa
	Pseudomonas aeruginosa
	Pseudomonas aeruginosa
	Pseudomonas aeruginosa
	Pseudomonas aeruginosa
	Pseudomonas aeruginosa
	Pseudomonas aeruginosa
	Pseudomonas aeruginosa	S
	Pseudomonas aeruginosa
	Pseudomonas aeruginosa
	Pseudomonas aeruginosa
	Pseudomonas aeruginosa
	Pseudomonas aeruginosa
	Raltonia pickettii
	Salmonella gr.D (9)
	Serratia marcescens
	Serratia marcescens
	Serratia marcescens
	Serratia marcescens
	Serratia marcescens
	Serratia marcescens
ET100	Enterococcus faecalis
ET81	Enterococcus faecalis
ET82	Enterococcus faecium
ET83	Enterococcus faecalis
ET84	Enterococcus faecium
ET85	Enterococcus faecium
ET86	Enterococcus faecium
ET87	Enterococcus faecium
ET88	Enterococcus faecalis
ET89	Enterococcus faecalis
ET90	Enterococcus faecium
ET91	Enterococcus faecalis
ET92	Enterococcus faecalis
ET93	Enterococcus faecium
ET94	Enterococcus faecium
ET96	Enterococcus faecium
ET97	Enterococcus faecalis
ET98	Enterococcus faecalis
ET99	Enterococcus faecalis
ET95	Enterococcus faecium
ET61	Escherichia coli
	Escherichia coli	B
ET63	Escherichia coli
ET64	Escherichia coli
ET65	Escherichia coli
ET76	Escherichia coli
ET66	Escherichia coli
ET67	Escherichia coli
ET68	Escherichia coli
ET69	Escherichia coli
ET70	Escherichia coli
ET71	Escherichia coli
ET72	Escherichia coli	B
ET73	Escherichia coli
ET74	Escherichia coli	B
ET75	Escherichia coli
ET80	Escherichia coli
ET77	Escherichia coli
ET78	Escherichia coli
ET79	Escherichia coli
	Staphylococcus lugdunensis
	Stenotrophomonas maltophilia
	Stenotrophomonas maltophilia
	Stenotrophomonas maltophilia
	Stenotrophomonas maltophilia
	Stenotrophomonas maltophilia
	Stenotrophomonas maltophilia
	Stenotrophomonas maltophilia
	Streptococcus anginosus
	Streptococcus viridans
	Streptococcus viridans
	Streptococcus viridans
	Streptococcus viridans
	Trichosporon sp.
	Trichosporon sp.
