# Supplementary material for: Is heparinized 40% ethanol lock solution efficient for reducing bacterial and fungal biofilms in an in vitro model?
Source: PLoS One. 2019 Jul 8;14(7):e0219098. doi: 10.1371/journal.pone.0219098 (PMC6613681; doi:10.1371/journal.pone.0219098)
Supplement: S3 Table — (ZIP) [file pone.0219098.s004.zip]

Archive with 1 entries (1 files):
- S3_Table.spv
